# Supplementary material for: Application and evaluation of the MLVA typing assay for the Brucella abortus strains isolated in Korea
Source: BMC Microbiol. 2009 Oct 29;9:230. doi: 10.1186/1471-2180-9-230 (PMC2774859; doi:10.1186/1471-2180-9-230)
Supplement: Additional file 1 — Dataset of B. abortus strains used in this study. The data provided the strains information, their genotypes and MLVA data of 17 loci. [file 1471-2180-9-230-S1.xls]

## Sheet: Sheet1
No	Institution	Species	Biovar	Strain	Alias	Host	Year	Country	Farm	Province	Distinct	Genotype*	Bruce04 TR6,8bp	Bruce06 134bp	Bruce07 8bp	Bruce08 18bp	Bruce09 TR8,8bp	Bruce11 63bp	Bruce12 15bp	Bruce16 8bp	Bruce18 8bp	Bruce19 6bp	Bruce21 8bp	Bruce30 TR2,8bp	Bruce42 125bp	Bruce43 12bp	Bruce45 18bp	Bruce55 40bp	Hoof3 TR3,8bp
KRef01	REF	B. abortus	b1	544		cattle		England					3	4	5	5	3	4	12	4	5	21	8	5	2	2	3	3	6
KRef02	REF	B. abortus	b2	86/8/59		cattle		England					3	4	4	5	3	4	12	3	6	21	8	5	2	1	3	3	6
KRef03	REF	B. abortus	b3	Tulya		Human		Uganda					5	3	5	5	3	4	11	11	8	20	8	5	2	2	3	3	2
KRef04	REF	B. abortus	b4	292		cattle		England					3	4	4	5	3	4	12	3	6	21	8	5	2	2	3	2	5
KRef05	REF	B. abortus	b5	B3196		cattle		England					6	3	7	5	3	3	12	3	7	21	8	3	2	2	2	3	10
KRef06	REF	B. abortus	b6	870		cattle		Africa					3	3	6	5	3	3	12	3	7	21	8	3	2	2	3	3	4
KRef08	REF	B. abortus	b9	c68		cattle		England					6	3	6	5	3	3	12	3	7	21	8	3	2	2	2	3	8
KRef09		B. abortus	b1	2308		cattle		USA					3	4	7	5	3	4	12	3	6	21	8	5	2	3	3	3	5
KRef10		B. abortus	b1	RB51		cattle		USA					3	4	7	5	3	4	12	3	6	21	8	5	2	3	3	3	4
KRef13		B. abortus	b1	S19		cattle		USA					3	4	5	5	3	4	12	3	6	21	8	5	2	2	3	3	4
KRef15	NVSL	B. abortus	b1	1119-3		cattle		USA					3	4	6	5	3	4	12	3	6	21	8	5	2	2	3	3	5
KBa001	NVRQS	B. abortus	b1	KBa001	1	Korean native cattle	2004	Korea	JB01	Jeonbuk	Jeongeup	E1	4	4	4	5	3	4	12	3	6	21	8	6	2	4	3	3	4
KBa002	NVRQS	B. abortus	b1	KBa002	2	Korean native cattle	2004	Korea	JB01	Jeonbuk	Jeongeup	E1	4	4	4	5	3	4	12	3	6	21	8	6	2	4	3	3	4
KBa003	NVRQS	B. abortus	b1	KBa003	3	Korean native cattle	2004	Korea	JB01	Jeonbuk	Jeongeup	E1	4	4	4	5	3	4	12	3	6	21	8	6	2	4	3	3	4
KBa004	NVRQS	B. abortus	b1	KBa004	4	Korean native cattle	2004	Korea	JB01	Jeonbuk	Jeongeup	E1	4	4	4	5	3	4	12	3	6	21	8	6	2	4	3	3	4
KBa005	NVRQS	B. abortus	b1	KBa005	5	Korean native cattle	2004	Korea	JB01	Jeonbuk	Jeongeup	E1	4	4	4	5	3	4	12	3	6	21	8	6	2	4	3	3	4
KBa006	NVRQS	B. abortus	b1	KBa006	1	Korean native cattle	2004	Korea	JJ02	Jeju	Namjeju	D3-	4	4	4	5	3	4	12	3	6	21	8	6	2	2	3	3	5
KBa007	NVRQS	B. abortus	b1	KBa007	2	Korean native cattle	2004	Korea	JJ02	Jeju	Namjeju	D3-	4	4	4	5	3	4	12	3	6	21	8	6	2	2	3	3	4
KBa008	NVRQS	B. abortus	b1	KBa008	3	Korean native cattle	2004	Korea	JJ02	Jeju	Namjeju	D3	4	4	4	5	3	4	12	3	6	21	8	6	2	3	3	3	4
KBa009	NVRQS	B. abortus	b1	KBa009	4	Korean native cattle	2004	Korea	JJ02	Jeju	Namjeju	D3	4	4	4	5	3	4	12	3	6	21	8	6	2	3	3	3	4
KBa010	NVRQS	B. abortus	b1	KBa010	5	Korean native cattle	2004	Korea	JJ02	Jeju	Namjeju	D3	4	4	4	5	3	4	12	3	6	21	8	6	2	3	3	3	4
KBa011	NVRQS	B. abortus	b1	KBa011	1	dairy cattle	1996	Korea	CN01	Chungnam		D2	4	4	4	5	3	4	12	3	6	21	8	6	2	3	3	3	3
KBa012	NVRQS	B. abortus	b1	KBa012	2	dairy cattle	1996	Korea	CN01	Chungnam		D2	4	4	4	5	3	4	12	3	6	21	8	6	2	3	3	3	3
KBa013	NVRQS	B. abortus	b1	KBa013	3	dairy cattle	1996	Korea	CN01	Chungnam		D2	4	4	4	5	3	4	12	3	6	21	8	6	2	3	3	3	3
KBa014	NVRQS	B. abortus	b1	KBa014	4	dairy cattle	1996	Korea	CN01	Chungnam		D2	4	4	4	5	3	4	12	3	6	21	8	6	2	3	3	3	3
KBa015	NVRQS	B. abortus	b1	KBa015	5	dairy cattle	1996	Korea	CN01	Chungnam		D2	4	4	4	5	3	4	12	3	6	21	8	6	2	3	3	3	3
KBa016	NVRQS	B. abortus	b1	KBa016	6	dairy cattle	1996	Korea	CN01	Chungnam		D2	4	4	4	5	3	4	12	3	6	21	8	6	2	3	3	3	3
KBa017	NVRQS	B. abortus	b1	KBa017		Korean native cattle	1996	Korea	JJ01	Jeju	Hanlim	C2	4	4	4	5	3	4	12	3	6	21	8	4	2	3	3	3	3
KBa018	NVRQS	B. abortus	b1	KBa018		cattle	2002	Korea	JB02	Jeonbuk	Jeongeup	D2	4	4	4	5	3	4	12	3	6	21	8	6	2	3	3	3	3
KBa019	NVRQS	B. abortus	b1	KBa019		Korean native cattle	2003	Korea	JN01	Jeonnam	Haenam	E4	4	4	4	5	3	4	12	3	6	21	8	6	2	4	3	3	3
KBa020	NVRQS	B. abortus	b1	KBa020		Korean native cattle	2000	Korea	GG03	Gyeonggi	Paju	D2	4	4	4	5	3	4	12	3	6	21	8	6	2	3	3	3	3
KBa021	NVRQS	B. abortus	b1	KBa021		Korean native cattle	2005	Korea	KW06	Kangwon		E4	4	4	4	5	3	4	12	3	6	21	8	6	2	4	3	3	3
KBa022	NVRQS	B. abortus	b1	KBa022	1	Korean native cattle	2005	Korea	GN02	Gyeongnam	Gimhae	B1	4	4	4	5	3	4	12	3	6	21	8	6	2	6	3	3	4
KBa023	NVRQS	B. abortus	b1	KBa023	2	Korean native cattle	2005	Korea	GN02	Gyeongnam	Gimhae	B1-	4	4	4	5	3	4	12	3	6	21	8	6	2	7	3	3	4
KBa024	NVRQS	B. abortus	b1	KBa024	3	Korean native cattle	2005	Korea	GN02	Gyeongnam	Gimhae	B1-	4	4	4	5	3	4	12	3	6	21	8	5	2	6	3	3	4
KBa025	NVRQS	B. abortus	b1	KBa025	4	Korean native cattle	2005	Korea	GN02	Gyeongnam	Gimhae	B1	4	4	4	5	3	4	12	3	6	21	8	6	2	6	3	3	4
KBa026	NVRQS	B. abortus	b1	KBa026	1	Korean native cattle	2005	Korea	JN03	Jeonnam	Yeongam	E4	4	4	4	5	3	4	12	3	6	21	8	6	2	4	3	3	3
KBa027	NVRQS	B. abortus	b1	KBa027	2	Korean native cattle	2005	Korea	JN03	Jeonnam	Yeongam	E4	4	4	4	5	3	4	12	3	6	21	8	6	2	4	3	3	3
KBa028	NVRQS	B. abortus	b1	KBa028	3	Korean native cattle	2005	Korea	JN03	Jeonnam	Yeongam	E4	4	4	4	5	3	4	12	3	6	21	8	6	2	4	3	3	3
KBa029	NVRQS	B. abortus	b1	KBa029	1	cattle	2006	Korea	GG08	Gyeonggi		E3	4	4	4	5	3	4	12	3	6	21	8	7	2	4	3	3	3
KBa030	NVRQS	B. abortus	b1	KBa030	2	cattle	2006	Korea	GG08	Gyeonggi		E3	4	4	4	5	3	4	12	3	6	21	8	7	2	4	3	3	3
KBa031	NVRQS	B. abortus	b1	KBa031	3	cattle	2006	Korea	GG08	Gyeonggi		E3-	4	4	4	5	3	4	12	3	6	21	8	8	2	4	3	3	3
KBa032	NVRQS	B. abortus	b1	KBa032	4	cattle	2006	Korea	GG08	Gyeonggi		E3	4	4	4	5	3	4	12	3	6	21	8	7	2	4	3	3	3
KBa033	NVRQS	B. abortus	b1	KBa033	5	cattle	2006	Korea	GG08	Gyeonggi		E3-	4	4	4	5	3	4	12	3	6	21	8	8	2	4	3	3	3
KBa034	NVRQS	B. abortus	b1	KBa034		dairy cattle	1998	Korea	GB05	Gyeongbuk	Sangju	D2	4	4	4	5	3	4	12	3	6	21	8	6	2	3	3	3	3
KBa035	NVRQS	B. abortus	b1	KBa035	1	Korean native cattle	2006	Korea	GB01	Gyeongbuk	Cheongdo	E4-	4	4	4	5	3	4	12	3	6	21	8	6	2	3	3	3	3
KBa036	NVRQS	B. abortus	b1	KBa036	2	Korean native cattle	2006	Korea	GB01	Gyeongbuk	Cheongdo	E4	4	4	4	5	3	4	12	3	6	21	8	6	2	4	3	3	3
KBa037	NVRQS	B. abortus	b1	KBa037	3	Korean native cattle	2006	Korea	GB01	Gyeongbuk	Cheongdo	E4	4	4	4	5	3	4	12	3	6	21	8	6	2	4	3	3	3
KBa038	NVRQS	B. abortus	b1	KBa038	4	Korean native cattle	2006	Korea	GB01	Gyeongbuk	Cheongdo	E4	4	4	4	5	3	4	12	3	6	21	8	6	2	4	3	3	3
KBa039	NVRQS	B. abortus	b1	KBa039	5	Korean native cattle	2006	Korea	GB01	Gyeongbuk	Cheongdo	E4	4	4	4	5	3	4	12	3	6	21	8	6	2	4	3	3	3
KBa040	NVRQS	B. abortus	b1	KBa040		Korean native cattle	2006	Korea	GB02	Gyeongbuk	Gyeongsan	E4	4	4	4	5	3	4	12	3	6	21	8	6	2	4	3	3	3
KBa041	NVRQS	B. abortus	b1	KBa041	1	Korean native cattle	2006	Korea	GB03	Gyeongbuk	Gyeongsan	E4	4	4	4	5	3	4	12	3	6	21	8	6	2	4	3	3	3
KBa042	NVRQS	B. abortus	b1	KBa042	2	Korean native cattle	2006	Korea	GB03	Gyeongbuk	Gyeongsan	E4	4	4	4	5	3	4	12	3	6	21	8	6	2	4	3	3	3
KBa043	NVRQS	B. abortus	b1	KBa043	3	Korean native cattle	2006	Korea	GB03	Gyeongbuk	Gyeongsan	E4	4	4	4	5	3	4	12	3	6	21	8	6	2	4	3	3	3
KBa044	NVRQS	B. abortus	b1	KBa044	4	Korean native cattle	2006	Korea	GB03	Gyeongbuk	Gyeongsan	E4	4	4	4	5	3	4	12	3	6	21	8	6	2	4	3	3	3
KBa045	NVRQS	B. abortus	b1	KBa045	5	Korean native cattle	2006	Korea	GB03	Gyeongbuk	Gyeongsan	E4	4	4	4	5	3	4	12	3	6	21	8	6	2	4	3	3	3
KBa046	NVRQS	B. abortus	b1	KBa046	6	Korean native cattle	2006	Korea	GB03	Gyeongbuk	Gyeongsan	E4	4	4	4	5	3	4	12	3	6	21	8	6	2	4	3	3	3
KBa047	NVRQS	B. abortus	b1	KBa047	7	Korean native cattle	2006	Korea	GB03	Gyeongbuk	Gyeongsan	E4-	5	4	4	5	3	4	12	3	6	21	8	5	2	3	3	3	3
KBa048	NVRQS	B. abortus	b1	KBa048	8	Korean native cattle	2006	Korea	GB03	Gyeongbuk	Gyeongsan	E4-	4	4	4	5	3	4	12	3	6	21	8	5	2	4	3	3	3
KBa049	NVRQS	B. abortus	b1	KBa049	9	Korean native cattle	2006	Korea	GB03	Gyeongbuk	Gyeongsan	E4	4	4	4	5	3	4	12	3	6	21	8	6	2	4	3	3	3
KBa050	NVRQS	B. abortus	b1	KBa050	1	Korean native cattle	2006	Korea	GB04	Gyeongbuk	Gyeongsan	E4	4	4	4	5	3	4	12	3	6	21	8	6	2	4	3	3	3
KBa051	NVRQS	B. abortus	b1	KBa051	2	Korean native cattle	2006	Korea	GB04	Gyeongbuk	Gyeongsan	E4-	5	4	5	5	3	4	12	3	6	21	8	6	2	4	3	3	3
KBa052	NVRQS	B. abortus	b1	KBa052	1	cattle	2007	Korea	GG04	Gyeonggi	Paju	C1	4	4	4	5	3	4	12	3	6	21	8	5	2	3	3	3	3
KBa053	NVRQS	B. abortus	b1	KBa053	2	cattle	2007	Korea	GG04	Gyeonggi	Paju	C1	4	4	4	5	3	4	12	3	6	21	8	5	2	3	3	3	3
KBa054	NVRQS	B. abortus	b1	KBa054	3	cattle	2007	Korea	GG04	Gyeonggi	Paju	C1	4	4	4	5	3	4	12	3	6	21	8	5	2	3	3	3	3
KBa055	NVRQS	B. abortus	b1	KBa055	4	cattle	2007	Korea	GG04	Gyeonggi	Paju	C1	4	4	4	5	3	4	12	3	6	21	8	5	2	3	3	3	3
KBa056	NVRQS	B. abortus	b1	KBa056	5	cattle	2007	Korea	GG04	Gyeonggi	Paju	C1	4	4	4	5	3	4	12	3	6	21	8	5	2	3	3	3	3
KBa057	NVRQS	B. abortus	b1	KBa057	6	cattle	2007	Korea	GG04	Gyeonggi	Paju	C1	4	4	4	5	3	4	12	3	6	21	8	5	2	3	3	3	3
KBa058	NVRQS	B. abortus	b1	KBa058		Korean native cattle	2007	Korea	KW01	Kangwon	Cheorwon	I1	5	4	4	5	3	4	12	3	6	21	8	7	2	4	3	3	3
KBa059	NVRQS	B. abortus	b1	KBa059	1	cattle	2007	Korea	KW02	Kangwon	Cheorwon	D2	4	4	4	5	3	4	12	3	6	21	8	6	2	3	3	3	3
KBa060	NVRQS	B. abortus	b1	KBa060	2	cattle	2007	Korea	KW02	Kangwon	Cheorwon	D2	4	4	4	5	3	4	12	3	6	21	8	6	2	3	3	3	3
KBa061	NVRQS	B. abortus	b1	KBa061	3	cattle	2007	Korea	KW02	Kangwon	Cheorwon	D2	4	4	4	5	3	4	12	3	6	21	8	6	2	3	3	3	3
KBa062	NVRQS	B. abortus	b1	KBa062	1	cattle	2007	Korea	CB02	Chungbuk	Jecheon	C1	4	4	4	5	3	4	12	3	6	21	8	5	2	3	3	3	3
KBa063	NVRQS	B. abortus	b1	KBa063	2	cattle	2007	Korea	CB02	Chungbuk	Jecheon	C1	4	4	4	5	3	4	12	3	6	21	8	5	2	3	3	3	3
KBa064	NVRQS	B. abortus	b1	KBa064	3	cattle	2007	Korea	CB02	Chungbuk	Jecheon	C1	4	4	4	5	3	4	12	3	6	21	8	5	2	3	3	3	3
KBa065	NVRQS	B. abortus	b1	KBa065		Korean native cattle	2007	Korea	KW03	Kangwon	Cheorwon	D2	4	4	4	5	3	4	12	3	6	21	8	6	2	3	3	3	3
KBa066	NVRQS	B. abortus	b1	KBa066	1	Korean native cattle	2007	Korea	CB03	Chungbuk	Jecheon	E4	4	4	4	5	3	4	12	3	6	21	8	6	2	4	3	3	3
KBa067	NVRQS	B. abortus	b1	KBa067	2	Korean native cattle	2007	Korea	CB03	Chungbuk	Jecheon	E4	4	4	4	5	3	4	12	3	6	21	8	6	2	4	3	3	3
KBa068	NVRQS	B. abortus	b1	KBa068	3	Korean native cattle	2007	Korea	CB03	Chungbuk	Jecheon	E4	4	4	4	5	3	4	12	3	6	21	8	6	2	4	3	3	3
KBa069	NVRQS	B. abortus	b1	KBa069		cattle	2007	Korea	CB02	Chungbuk	Jecheon	H2	5	4	4	5	3	4	12	3	6	21	8	6	2	3	3	3	3
KBa070	NVRQS	B. abortus	b1	KBa070	1	Korean native cattle	2007	Korea	KW05	Kangwon	Hoengseong	D2	4	4	4	5	3	4	12	3	6	21	8	6	2	3	3	3	3
KBa071	NVRQS	B. abortus	b1	KBa071	2	Korean native cattle	2007	Korea	KW05	Kangwon	Hoengseong	D2	4	4	4	5	3	4	12	3	6	21	8	6	2	3	3	3	3
KBa072	NVRQS	B. abortus	b1	KBa072	1	cattle	2007	Korea	GG01	Gyeonggi	Hwaseong	D2	4	4	4	5	3	4	12	3	6	21	8	6	2	3	3	3	3
KBa073	NVRQS	B. abortus	b1	KBa073	2	cattle	2007	Korea	GG01	Gyeonggi	Hwaseong	D2	4	4	4	5	3	4	12	3	6	21	8	6	2	3	3	3	3
KBa074	NVRQS	B. abortus	b1	KBa074	1	Korean native cattle	2007	Korea	KW04	Kangwon	Chuncheon	D2	4	4	4	5	3	4	12	3	6	21	8	6	2	3	3	3	3
KBa075	NVRQS	B. abortus	b1	KBa075	2	Korean native cattle	2007	Korea	KW04	Kangwon	Chuncheon	D2	4	4	4	5	3	4	12	3	6	21	8	6	2	3	3	3	3
KBa076	NVRQS	B. abortus	b1	KBa076	3	Korean native cattle	2007	Korea	KW04	Kangwon	Chuncheon	D2	4	4	4	5	3	4	12	3	6	21	8	6	2	3	3	3	3
KBa077	NVRQS	B. abortus	b1	KBa077	4	Korean native cattle	2007	Korea	KW04	Kangwon	Chuncheon	D2-	4	4	4	5	3	4	12	3	6	21	8	6	2	3	3	3	4
KBa078	NVRQS	B. abortus	b1	KBa078		Korean native cattle	2007	Korea	CB01	Chungbuk	Boeun	D3	4	4	4	5	3	4	12	3	6	21	8	6	2	3	3	3	4
KBa079	NVRQS	B. abortus	b1	KBa079		cattle	2007	Korea	GG09	Gyeonggi		C4	4	4	4	5	3	4	12	3	6	21	8	5	2	5	3	3	3
KBa080	NVRQS	B. abortus	b1	KBa080	1	cattle	2008	Korea	GG02	Gyeonggi	Kimpo	H2	5	4	4	5	3	4	12	3	6	21	8	6	2	3	3	3	3
KBa081	NVRQS	B. abortus	b1	KBa081	2	dairy cattle	2008	Korea	GG02	Gyeonggi	Kimpo	H2	5	4	4	5	3	4	12	3	6	21	8	6	2	3	3	3	3
KBa082	NVRQS	B. abortus	b1	KBa082	3	dairy cattle	2008	Korea	GG02	Gyeonggi	Kimpo	H2	5	4	4	5	3	4	12	3	6	21	8	6	2	3	3	3	3
KBa083	NVRQS	B. abortus	b1	KBa083	1	cattle	2008	Korea	GN01	Gyeongnam	Geochang	B2	4	4	4	5	3	4	12	3	6	21	8	6	2	5	3	3	4
KBa084	NVRQS	B. abortus	b1	KBa084	2	cattle	2008	Korea	GN01	Gyeongnam	Geochang	B2	4	4	4	5	3	4	12	3	6	21	8	6	2	5	3	3	4
KBa085	NVRQS	B. abortus	b1	KBa085	3	cattle	2008	Korea	GN01	Gyeongnam	Geochang	B2	4	4	4	5	3	4	12	3	6	21	8	6	2	5	3	3	4
KBa086	NVRQS	B. abortus	b1	KBa086	4	cattle	2008	Korea	GN01	Gyeongnam	Geochang	B2	4	4	4	5	3	4	12	3	6	21	8	6	2	5	3	3	4
KBa087	NVRQS	B. abortus	b1	KBa087	1	dairy cattle	2008	Korea	GG05	Gyeonggi	Paju	G2	5	4	4	5	3	4	12	3	6	21	8	5	2	3	3	3	4
KBa088	NVRQS	B. abortus	b1	KBa088	2	dairy cattle	2008	Korea	GG05	Gyeonggi	Paju	G2	5	4	4	5	3	4	12	3	6	21	8	5	2	3	3	3	4
KBa089	NVRQS	B. abortus	b1	KBa089	3	dairy cattle	2008	Korea	GG05	Gyeonggi	Paju	G2	5	4	4	5	3	4	12	3	6	21	8	5	2	3	3	3	4
KBa090	NVRQS	B. abortus	b1	KBa090	4	dairy cattle	2008	Korea	GG05	Gyeonggi	Paju	G2	5	4	4	5	3	4	12	3	6	21	8	5	2	3	3	3	4
KBa091	NVRQS	B. abortus	b1	KBa091	1	dairy cattle	2008	Korea	GG06	Gyeonggi	Paju	E3	4	4	4	5	3	4	12	3	6	21	8	7	2	4	3	3	3
KBa092	NVRQS	B. abortus	b1	KBa092	2	dairy cattle	2008	Korea	GG06	Gyeonggi	Paju	E3	4	4	4	5	3	4	12	3	6	21	8	7	2	4	3	3	3
KBa093	NVRQS	B. abortus	b1	KBa093	3	dairy cattle	2008	Korea	GG06	Gyeonggi	Paju	E3	4	4	4	5	3	4	12	3	6	21	8	7	2	4	3	3	3
KBa094	NVRQS	B. abortus	b1	KBa094		cattle	2008	Korea	GG07	Gyeonggi	Yangju	C1	4	4	4	5	3	4	12	3	6	21	8	5	2	3	3	3	3
KBa095	NVRQS	B. abortus	b1	KBa095	1	Elk	2008	Korea	JN02	Jeonnam	Naju	E1	4	4	4	5	3	4	12	3	6	21	8	6	2	3	3	3	4
KBa096	NVRQS	B. abortus	b1	KBa096	2	Elk	2008	Korea	JN02	Jeonnam	Naju	E1	4	4	4	5	3	4	12	3	6	21	8	6	2	3	3	3	4
KBa097	NVRQS	B. abortus	b1	KBa097	3	Elk	2008	Korea	JN02	Jeonnam	Naju	E1	4	4	4	5	3	4	12	3	6	21	8	6	2	3	3	3	4
KBa098	NVRQS	B. abortus	b1	KBa098		cattle	1996	Korea	CN02	Chungnam	Taean	D2	4	4	4	5	3	4	12	3	6	21	8	6	2	3	3	3	3
KBa099	NVRQS	B. abortus	b1	KBa099		native cattle	1999	Korea	GG10	Gyeonggi	Hwaseong	C1	4	4	4	5	3	4	12	3	6	21	8	5	2	3	3	3	3
KBa100	NVRQS	B. abortus	b1	KBa100		cattle	1999	Korea	CN03	Chungnam	Yesan	D2	4	4	4	5	3	4	12	3	6	21	8	6	2	3	3	3	3
KBa101	NVRQS	B. abortus	b1	KBa101		dairy cattle	1999	Korea	CB04	Chungbuk	Jecheon		3	4	7	5	3	4	12	3	6	21	8	5	2	3	3	3	4
KBa102	NVRQS	B. abortus	b1	KBa102		dairy cattle	2000	Korea	CB05	Chungbuk	Cheongwon	D3	4	4	4	5	3	4	12	3	6	21	8	6	2	3	3	3	4
KBa103	NVRQS	B. abortus	b1	KBa103		Korean native cattle	2001	Korea	GG11	Gyeonggi	Pyeongtaek	D2	4	4	4	5	3	4	12	3	6	21	8	6	2	3	3	3	3
KBa104	NVRQS	B. abortus	b1	KBa104		Korean native cattle	2002	Korea	GB06	Gyeongbuk	Yeongcheon	C1	4	4	4	5	3	4	12	3	6	21	8	5	2	3	3	3	3
KBa105	NVRQS	B. abortus	b1	KBa105		Korean native cattle	2003	Korea	GB07	Gyeongbuk	Yeongcheon	C1	4	4	4	5	3	4	12	3	6	21	8	5	2	3	3	3	3
KBa106	NVRQS	B. abortus	b1	KBa106		Korean native cattle	2003	Korea	CN04	Chungnam	Gongju	D3	4	4	4	5	3	4	12	3	6	21	8	6	2	3	3	3	4
KBa107	NVRQS	B. abortus	b1	KBa107		cattle	2004	Korea	KW09	Kangwon		E1	4	4	4	5	3	4	12	3	6	21	8	6	2	4	3	3	4
KBa108	NVRQS	B. abortus	b1	KBa108		dairy cattle	2004	Korea	GG12	Gyeonggi	Hwaseong	D1	4	4	4	5	3	4	12	3	6	21	8	6	2	3	3	3	6
KBa109	NVRQS	B. abortus	b1	KBa109		dairy cattle	2004	Korea	GG13	Gyeonggi	Kimpo	H1	5	4	4	5	3	4	12	3	6	21	8	5	2	3	3	3	3
KBa110	NVRQS	B. abortus	b1	KBa110		native cattle	2004	Korea	GG14	Gyeonggi	Namyangju	A1	4	4	4	5	3	4	12	3	6	21	8	4	2	3	3	3	4
KBa111	NVRQS	B. abortus	b1	KBa111		dairy cattle	2004	Korea	GG15	Gyeonggi	Kimpo	H1	5	4	4	5	3	4	12	3	6	21	8	5	2	3	3	3	3
KBa112	NVRQS	B. abortus	b1	KBa112		dairy cattle	2004	Korea	GG16	Gyeonggi	Yeoncheon	D2	4	4	4	5	3	4	12	3	6	21	8	6	2	3	3	3	3
KBa113	NVRQS	B. abortus	b1	KBa113		dairy cattle	2004	Korea	GG17	Gyeonggi	Kimpo	H1	5	4	4	5	3	4	12	3	6	21	8	5	2	3	3	3	3
KBa114	NVRQS	B. abortus	b1	KBa114		Korean native cattle	2004	Korea	GG18	Gyeonggi	Pyeongtaek	C1	4	4	4	5	3	4	12	3	6	21	8	5	2	3	3	3	3
KBa115	NVRQS	B. abortus	b1	KBa115		Korean native cattle	2004	Korea	GG19	Gyeonggi	Hwaseong	E4	4	4	4	5	3	4	12	3	6	21	8	6	2	4	3	3	3
KBa116	NVRQS	B. abortus	b1	KBa116		dairy cattle	2004	Korea	GG20	Gyeonggi	Pyeongtaek	D2	4	4	4	5	3	4	12	3	6	21	8	6	2	3	3	3	3
KBa117	NVRQS	B. abortus	b1	KBa117		dairy cattle	2004	Korea	JB03	Jeonbuk	Jeongeup	D3	4	4	4	5	3	4	12	3	6	21	8	6	2	3	3	3	4
KBa118	NVRQS	B. abortus	b1	KBa118		Korean native cattle	2004	Korea	JB04	Jeonbuk	Jeongeup	D2	4	4	4	5	3	4	12	3	6	21	8	6	2	3	3	3	3
KBa119	NVRQS	B. abortus	b1	KBa119		Korean native cattle	2004	Korea	JB05	Jeonbuk	Jeongeup	C1	4	4	4	5	3	4	12	3	6	21	8	5	2	3	3	3	3
KBa120	NVRQS	B. abortus	b1	KBa120		Korean native cattle	2004	Korea	JB06	Jeonbuk	Jeongeup	D2	4	4	4	5	3	4	12	3	6	21	8	6	2	3	3	3	3
KBa121	NVRQS	B. abortus	b1	KBa121		Korean native cattle	2005	Korea	KW07	Kangwon	Hoengseong	D1	4	4	4	5	3	4	12	3	6	21	8	6	2	3	3	3	6
KBa122	NVRQS	B. abortus	b1	KBa122		Korean native cattle	2005	Korea	KW08	Kangwon	Cheorwon	C1-	4	4	4	5	3	4	12	3	6	21	8	5	2	2	3	3	3
KBa123	NVRQS	B. abortus	b1	KBa123		Korean native cattle	2005	Korea	KW08	Kangwon	Cheorwon	C1	4	4	4	5	3	4	12	3	6	21	8	5	2	3	3	3	3
KBa124	NVRQS	B. abortus	b1	KBa124		Korean native cattle	2005	Korea	KW08	Kangwon	Cheorwon	C1	4	4	4	5	3	4	12	3	6	21	8	5	2	3	3	3	3
KBa125	NVRQS	B. abortus	b1	KBa125		Korean native cattle	2005	Korea	KW10	Kangwon	Inje	D2	4	4	4	5	3	4	12	3	6	21	8	6	2	3	3	3	3
KBa126	NVRQS	B. abortus	b1	KBa126		Korean native cattle	2005	Korea	KW11	Kangwon	Cheorwon	C2	4	4	4	5	3	4	12	3	6	21	8	4	2	3	3	3	3
KBa127	NVRQS	B. abortus	b1	KBa127		dairy cattle	2005	Korea	KW12	Kangwon	Cheorwon	C2	4	4	4	5	3	4	12	3	6	21	8	4	2	3	3	3	3
KBa128	NVRQS	B. abortus	b1	KBa128		Korean native cattle	2005	Korea	KW13	Kangwon	Yanggu	C1	4	4	4	5	3	4	12	3	6	21	8	5	2	3	3	3	3
KBa129	NVRQS	B. abortus	b1	KBa129		Korean native cattle	2005	Korea	KW14	Kangwon	Hoengseong	D1	4	4	4	5	3	4	12	3	6	21	8	6	2	3	3	3	6
KBa130	NVRQS	B. abortus	b1	KBa130		Korean native cattle	2005	Korea	KW15	Kangwon		C1	4	4	4	5	3	4	12	3	6	21	8	5	2	3	3	3	3
KBa131	NVRQS	B. abortus	b1	KBa131		Korean native cattle	2005	Korea	GG21	Gyeonggi	Paju	A2	4	4	4	5	3	4	12	3	6	21	8	7	2	3	3	3	4
KBa132	NVRQS	B. abortus	b1	KBa132		dairy cattle	2005	Korea	GG22	Gyeonggi	Goyang	D2	4	4	4	5	3	4	12	3	6	21	8	6	2	3	3	3	3
KBa133	NVRQS	B. abortus	b1	KBa133		dairy cattle	2005	Korea	GG23	Gyeonggi	Hwaseong	F1	4	4	4	5	3	4	12	3	6	21	8	6	2	2	3	3	5
KBa134	NVRQS	B. abortus	b1	KBa134		Korean native cattle	2005	Korea	GN03	Gyeongnam	Gimhae	E4	4	4	4	5	3	4	12	3	6	21	8	6	2	4	3	3	3
KBa135	NVRQS	B. abortus	b1	KBa135		Korean native cattle	2005	Korea	GN04	Gyeongnam	Masan	E4	4	4	4	5	3	4	12	3	6	21	8	6	2	4	3	3	3
KBa136	NVRQS	B. abortus	b1	KBa136		Korean native cattle	2005	Korea	GN05	Gyeongnam	Changyeong	D3	4	4	4	5	3	4	12	3	6	21	8	6	2	3	3	3	4
KBa137	NVRQS	B. abortus	b1	KBa137		Korean native cattle	2005	Korea	GN06	Gyeongnam	Changyeong	E1	4	4	4	5	3	4	12	3	6	21	8	6	2	4	3	3	4
KBa138	NVRQS	B. abortus	b1	KBa138		Korean native cattle	2005	Korea	GN07	Gyeongnam	Uiryeong	E4	4	4	4	5	3	4	12	3	6	21	8	6	2	4	3	3	3
KBa139	NVRQS	B. abortus	b1	KBa139		cattle	2005	Korea	GN08	Gyeongnam	Goseong	E4	4	4	4	5	3	4	12	3	6	21	8	6	2	4	3	3	3
KBa140	NVRQS	B. abortus	b1	KBa140		Korean native cattle	2005	Korea	GB08	Gyeongbuk	Mungyeong	D2	4	4	4	5	3	4	12	3	6	21	8	6	2	3	3	3	3
KBa141	NVRQS	B. abortus	b1	KBa141		dairy cattle	2005	Korea	JN04	Jeonnam	Jangseong	E4	4	4	4	5	3	4	12	3	6	21	8	6	2	4	3	3	3
KBa142	NVRQS	B. abortus	b1	KBa142		Korean native cattle	2005	Korea	JB07	Jeonbuk	Jangsoo	D3	4	4	4	5	3	4	12	3	6	21	8	6	2	3	3	3	4
KBa143	NVRQS	B. abortus	b1	KBa143		Korean native cattle	2005	Korea	JB08	Jeonbuk	Gochang	D4	4	4	4	5	3	4	12	3	6	21	8	6	2	3	3	3	5
KBa144	NVRQS	B. abortus	b1	KBa144		dairy cattle	2005	Korea	JB09	Jeonbuk	Jeongeup	D3	4	4	4	5	3	4	12	3	6	21	8	6	2	3	3	3	4
KBa145	NVRQS	B. abortus	b1	KBa145		native cattle	2005	Korea	JB10	Jeonbuk	Gochang	E4	4	4	4	5	3	4	12	3	6	21	8	6	2	4	3	3	3
KBa146	NVRQS	B. abortus	b1	KBa146		dairy cattle	2005	Korea	JB11	Jeonbuk	Jeongeup	E4	4	4	4	5	3	4	12	3	6	21	8	6	2	4	3	3	3
KBa147	NVRQS	B. abortus	b1	KBa147		cattle	2005	Korea	JB12	Jeonbuk	Namwon	E2	4	4	4	5	3	4	12	3	6	21	8	6	2	4	3	3	5
KBa148	NVRQS	B. abortus	b1	KBa148		dairy cattle	2005	Korea	CN05	Chungnam	Gongju	D3	4	4	4	5	3	4	12	3	6	21	8	6	2	3	3	3	4
KBa149	NVRQS	B. abortus	b1	KBa149		dairy cattle	2005	Korea	CN06	Chungnam	Nonsan	G1	5	4	4	5	3	4	12	3	6	21	8	6	2	3	3	3	4
KBa150	NVRQS	B. abortus	b1	KBa150		Korean native cattle	2005	Korea	CN07	Chungnam	Yeongi	G3	5	4	4	5	3	4	12	3	6	21	8	6	2	3	3	3	5
KBa151	NVRQS	B. abortus	b1	KBa151		Korean native cattle	2005	Korea	CN08	Chungnam	Gongju	G1	5	4	4	5	3	4	12	3	6	21	8	6	2	3	3	3	4
KBa152	NVRQS	B. abortus	b1	KBa152		Korean native cattle	2005	Korea	CN09	Chungnam	Yeongi	D2	4	4	4	5	3	4	12	3	6	21	8	6	2	3	3	3	3
KBa153	NVRQS	B. abortus	b1	KBa153		Korean native cattle	2005	Korea	CB06	Chungbuk	Jeungpyeng	D3	4	4	4	5	3	4	12	3	6	21	8	6	2	3	3	3	4
KBa154	NVRQS	B. abortus	b1	KBa154		cattle	2005	Korea	CB07	Chungbuk	Jecheon	E4	4	4	4	5	3	4	12	3	6	21	8	6	2	4	3	3	3
KBa155	NVRQS	B. abortus	b1	KBa155		Korean native cattle	2006	Korea	KW16	Kangwon	Yeongwol	D2	4	4	4	5	3	4	12	3	6	21	8	6	2	3	3	3	3
KBa156	NVRQS	B. abortus	b1	KBa156		Korean native cattle	2006	Korea	GG24	Gyeonggi	Goyang	E3	4	4	4	5	3	4	12	3	6	21	8	7	2	4	3	3	3
KBa157	NVRQS	B. abortus	b1	KBa157		dairy cattle	2006	Korea	GG25	Gyeonggi	Kimpo	H1	5	4	4	5	3	4	12	3	6	21	8	5	2	3	3	3	3
KBa158	NVRQS	B. abortus	b1	KBa158		Korean native cattle	2006	Korea	KW17	Kangwon	Chuncheon	G1	5	4	4	5	3	4	12	3	6	21	8	6	2	3	3	3	4
KBa159	NVRQS	B. abortus	b1	KBa159		dairy cattle	2002	Korea	GB09	Gyeongbuk	Mungyeong	D3	4	4	4	5	3	4	12	3	6	21	8	6	2	3	3	3	4
KBa160	NVRQS	B. abortus	b1	KBa160		Korean native cattle	2002	Korea	GB10	Gyeongbuk	Yeongcheon	G1	5	4	4	5	3	4	12	3	6	21	8	6	2	3	3	3	4
KBa161	NVRQS	B. abortus	b1	KBa161		Korean native cattle	2003	Korea	GB11	Gyeongbuk	Mungyeong	D2	4	4	4	5	3	4	12	3	6	21	8	6	2	3	3	3	3
KBa162	NVRQS	B. abortus	b1	KBa162		Korean native cattle	2003	Korea	GB12	Gyeongbuk	Yeongcheon	D2	4	4	4	5	3	4	12	3	6	21	8	6	2	3	3	3	3
KBa163	NVRQS	B. abortus	b1	KBa163		Korean native cattle	2006	Korea	GB13	Gyeongbuk	Pohang	E4	4	4	4	5	3	4	12	3	6	21	8	6	2	4	3	3	3
KBa164	NVRQS	B. abortus	b1	KBa164		Korean native cattle	2006	Korea	GB14	Gyeongbuk	Goryeong	E4	4	4	4	5	3	4	12	3	6	21	8	6	2	4	3	3	3
KBa165	NVRQS	B. abortus	b1	KBa165		Korean native cattle	2006	Korea	GB15	Gyeongbuk	Gunwi	E4	4	4	4	5	3	4	12	3	6	21	8	6	2	4	3	3	3
KBa166	NVRQS	B. abortus	b1	KBa166		Korean native cattle	2006	Korea	GB16	Gyeongbuk	Seongju	E4	4	4	4	5	3	4	12	3	6	21	8	6	2	4	3	3	3
KBa167	NVRQS	B. abortus	b1	KBa167	1	dairy cattle	2008	Korea	GG26	Gyeonggi	Yangpyeong	D2	4	4	4	5	3	4	12	3	6	21	8	6	2	3	3	3	3
KBa168	NVRQS	B. abortus	b1	KBa168	2	dairy cattle	2008	Korea	GG26	Gyeonggi	Yangpyeong	D2	4	4	4	5	3	4	12	3	6	21	8	6	2	3	3	3	3
KBa169	NVRQS	B. abortus	b1	KBa169	3	dairy cattle	2008	Korea	GG26	Gyeonggi	Yangpyeong	D2	4	4	4	5	3	4	12	3	6	21	8	6	2	3	3	3	3
KBa170	NVRQS	B. abortus	b2	KBa170		Korean native cattle	2008	Korea	JN05	Jeonnam	Muan	D2	4	4	4	5	3	4	12	3	6	21	8	6	2	3	3	3	3
KBa171	NVRQS	B. abortus	b1	KBa171	1	dairy cattle	2008	Korea	GG05	Gyeonggi	Paju	G2	5	4	4	5	3	4	12	3	6	21	8	5	2	3	3	3	4
KBa172	NVRQS	B. abortus	b1	KBa172	2	dairy cattle	2008	Korea	GG05	Gyeonggi	Paju	G2	5	4	4	5	3	4	12	3	6	21	8	5	2	3	3	3	4
KBa173	NVRQS	B. abortus	b1	KBa173		dairy cattle	2008	Korea	JN06	Jeonnam	Naju	C3	4	4	4	5	3	4	12	3	6	21	8	7	2	3	3	3	3
KBa174	NVRQS	B. abortus	b2	KBa174	1	Korean native cattle	2008	Korea	JN05	Jeonnam	Muan	D2	4	4	4	5	3	4	12	3	6	21	8	6	2	3	3	3	3
KBa175	NVRQS	B. abortus	b2	KBa175	2	Korean native cattle	2008	Korea	JN05	Jeonnam	Muan	D2	4	4	4	5	3	4	12	3	6	21	8	6	2	3	3	3	3
KBa176	NVRQS	B. abortus	b2	KBa176	3	Korean native cattle	2008	Korea	JN05	Jeonnam	Muan	D2	4	4	4	5	3	4	12	3	6	21	8	6	2	3	3	3	3
KBa177	NVRQS	B. abortus	b2	KBa177	4	Korean native cattle	2008	Korea	JN05	Jeonnam	Muan	D2	4	4	4	5	3	4	12	3	6	21	8	6	2	3	3	3	3
* Majority of the B. abortus strains were originated from different cows within the same farm. There are detected to a variation of the MLVA profiles for B. abortus isolates from the same farms, and variant types of them are indicated to minor genotype (-)
